# Supplementary material for: Genetic Alterations in Benign Breast Biopsies of Subsequent Breast Cancer Patients
Source: Front Med (Lausanne). 2019 Jul 24;6:166. doi: 10.3389/fmed.2019.00166 (PMC6667637; doi:10.3389/fmed.2019.00166)
Supplement: Supplementary file 1 [file Table_1.XLSX]

## Sheet: Sheet1
Supplementary Table 1: List of genes included in the targeted sequencing panel
Gene Name	Chromosome	Start	End	Cytoband	Remarks
ARID1A	1	27022524	27108595	p36.11	Complete coding region
NRAS	1	115247090	115259515	p13.2	Hotspot residues 12, 13 and 61 only
SETD2	3	47057919	47205457	p21.31	Complete coding region
PIK3CA	3	178865902	178957881	q26.32	Complete coding region
FBXW7	4	153242410	153457253	q31.3	Complete coding region
MAP3K1	5	56111401	56191979	q11.2	Complete coding region
PIK3R1	5	67511548	67597649	q13.1	Complete coding region
ARID1B	6	157099063	157531913	q25.3	Complete coding region
EGFR	7	55086714	55324313	p11.2	Complete coding region
KMT2C	7	151832010	152133090	q36.1	Complete coding region
PTPRD	9	8314246	10612723	p23	Complete coding region
GATA3	10	8095567	8117161	p14	Complete coding region
PTEN	10	89622870	89731687	q23.31	Complete coding region
HRAS	11	532242	537287	p15.5	Hotspot residues 12, 13 and 61 only
NEAT1	11	65190245	65213011	q13.1	Complete coding region
MALAT1	11	65265233	65273940	q13.1	Complete coding region
ATM	11	108093211	108239829	q22.3	Complete coding region
KRAS	12	25357723	25403870	p12.1	Hotspot residues 12, 13 and 61 only
ERBB3	12	56473641	56497289	q13.2	Complete coding region
TBX3	12	115108059	115121969	q24.21	Complete coding region
RB1	13	48877887	49056122	q14.2	Complete coding region
FOXA1	14	38059189	38069245	q21.1	Complete coding region
AKT1	14	105235686	105262088	q32.33	Complete coding region
CBFB	16	67063019	67134961	q22.1	Complete coding region
CTCF	16	67596310	67673086	q22.1	Complete coding region
CDH1	16	68771128	68869451	q22.1	Complete coding region
TP53	17	7565097	7590856	p13.1	Complete coding region
MAP2K4	17	11924141	12047147	p12	Complete coding region
NCOR1	17	15932471	16121499	p11.2	Complete coding region
NF1	17	29421945	29709134	q11.2	Complete coding region
ERBB2	17	37844167	37886679	q12	Complete coding region
RUNX1	21	36160098	37376965	q22.12	Complete coding region
